# Supplementary material for: LDAPred: A Method Based on Information Flow Propagation and a Convolutional Neural Network for the Prediction of Disease-Associated lncRNAs
Source: Int J Mol Sci. 2019 Sep 10;20(18):4458. doi: 10.3390/ijms20184458 (PMC6771133; doi:10.3390/ijms20184458)
Supplement: Supplementary file 1 [file ijms-20-04458-s001.zip]

Archive with 2 entries (2 files):
- LDAPred_Certificate_of_editing.pdf
- ST1_candidates.xls
